# Supplementary material for: The Influence of Selected Plant Growth Regulators and Carbohydrates on In Vitro Shoot Multiplication and Bulbing of the Tulip (Tulipa L.)
Source: Plants (Basel). 2023 Mar 2;12(5):1134. doi: 10.3390/plants12051134 (PMC10005141; doi:10.3390/plants12051134)
Supplement: Supplementary file 1 [file plants-12-01134-s001.zip]

Archive with 1 entries (1 files):
- plants-2161108-supplementary.jpg
